# Supplementary material for: The Effect of Antimicrobial Photodynamic Inactivation on the Protein Profile of Dormant Mycolicibacterium smegmatis Containing Endogenous Porphyrins
Source: Int J Mol Sci. 2023 Sep 12;24(18):13968. doi: 10.3390/ijms241813968 (PMC10531400; doi:10.3390/ijms241813968)
Supplement: Supplementary file 1 [file ijms-24-13968-s001.zip › Table S1.xlsx]

## Sheet: Лист1
№	Uniprot database index	Rv Number/Gene Name	Product	Score/Matches/Coverage	Mm/pI	Orthologue Mtb	Function	Functional category		Essentiality	membrane/cytoplasm	illumination
												0'	5'	15'
1	WP_011726615.1	MSMEG_0023	cell wall synthesis protein CwsA	49/4/55	14,4/12,1	Rv0008c	Required for regulated cell division, cell wall synthesis and the maintenance of cell shape	Cell wall and cell processes		non-essential	membrane	+	+
2	WP_003891350.1	MSMEG_0024	peptidyl-prolyl cis-trans isomerase B	70/7/60	18,7/5,5	Rv0009	PPIases accelerate the folding of proteins	Information pathways		non-essential	cytoplasm	+
3	WP_003891557.1	MSMEG_0216	3-hydroxyacyl-CoA dehydrogenase	103/12/69	27/4,96		Involved in fatty acid metabolic processes	Lipid metabolism		ND	cytoplasm	+	+	+
4	WP_011726755.1	MSMEG_0224	O-methyltransferase MdmC	68/7/47	23/4,6	Rv0187	Thought to be involved in transfer of methyl group	Intermediary metabolism and respiration		non-essential	membrane	+
5	WP_011726836.1	MSMEG_0312, eda	2-dehydro-3-deoxy-phosphogluconate aldolase/4-hydroxy-2-oxoglutarate aldolase	83/7/67	21,5/4,6		Belongs to the family of lyases, specifically the oxo-acid-lyases, which cleave carbon-carbon bonds	Intermediary metabolism and respiration		ND	cytoplasm	+
6	WP_011726889.1	MSMEG_0372	oxidoreductase, short chain dehydrogenase/reductase family protein	138/21/65	46,5/5,5	Rv0242c	Involved in the fatty acid biosynthesis pathway (first reduction step)	Lipid metabolism		non-essential	membrane	+	+	+
7	WP_011726890.1	MSMEG_0373	3-ketoacyl-CoA thiolase	75/6/35	45/6,5	Rv0243	Function unknown, but involved in lipid degradation	Lipid metabolism		non-essential	membrane	+
8	WP_003891754.1	MSMEG_0435	allophanate hydrolase subunit 2	52/15/38	31/5,1	Rv0263c	Two substrates of this enzyme are allophanate (urea-1-carboxylate or N-carbamoylcarbamate) and H2O, whereas its two products are HCO3 and NH4	conserved hypotheticals		non-essential	cytoplasm	+
9	WP_011726964.1	MSMEG_0464	phosphomethylpyrimidine kinase	63/10/44	27,98/4,6		Catalyzes the phosphorylation of hydroxymethylpyrimidine phosphate	Intermediary metabolism and respiration		ND	cytoplasm	+	+
10	WP_003892052.1	MSMEG_0632	conserved hypothetical protein	101/2/19	17,8/8,9	Rv0307c	Unknown	Conserved hypotheticals		non-essential	membrane	+
11	WP_232836276.1	MSMEG_0639	oligopeptide transport ATP-binding protein AppF	60/10/38	37/6,99		Proteins utilize energy from ATP hydrolysis to transport a variety of substances across the membrane	Cell wall and cell processes		ND	membrane	+
12	WP_011727088.1	MSMEG_0643	ABC transporter substrate-binding protein	86/10/28	60,6/4,3		ATP-binding cassette (ABC) transporters utilize the energy of ATP binding and hydrolysis to transport various substrates across cellular membranes	Cell wall and cell processes		ND	membrane	+	+	+
13	WP_011727131.1	MSMEG_0702	monooxygenase	156/6/31	33,5/4,5		Enzymes that incorporate one hydroxyl group (−OH) into substrates in many metabolic pathways	Intermediary metabolism and respiration		ND	cytoplasm	+	+	+
14	WP_003892134.1	MSMEG_0709, dnaK	chaperone protein DnaK	142/27/66	66,7/4,5	Rv0350	Acts as a chaperone. Involved in induction by stress conditions e.g. heat shock. Possibly has an ATPase activity. Seems to be regulated positively by sigh (Rv3223c product) and negatively by HSPR (Rv0353 product)	Virulence, detoxification, adaptation		essential	membrane	+	+	+
15	WP_003892192.1	MSMEG_0768	rhodanese domain-containing protein	93/5/50	14,8/4,5	Rv0390	Function unknown	Conserved hypotheticals		non-essential	cytoplasm	+
16	WP_003892203.1	MSMEG_0777, fgd	F420-dependent glucose-6-phosphate dehydrogenase	63/10/45	37,3/4,98	Rv0407	Catalyzes oxidation of glucose-6-phosphate to 6-phosphogluconolactone using coenzyme F420 (an *-hydroxy-5-deazaflavin derivative) as the electron acceptor	Intermediary metabolism and respiration		non-essential	membrane	+
17	WP_011727212.1	MSMEG_0814	membrane protein	88/3/54	9,5/11,4		Membrane proteins perform a variety of functions vital to the survival of organisms	cell wall and cell processes		ND	membrane	+	+
18	WP_011727216.1	MSMEG_0819	N-carbamoyl-L-amino acid amidohydrolase	97/7/24	45/4,6		Enzyme hydrolyzed various N-carbamoyl-D-amino acids to D-amino acids, ammonia and carbon dioxide	Intermediary metabolism and respiration		ND	ND	+	+	+
19	WP_011727227.1	MSMEG_0835, sodC	copper/zinc superoxide dismutase	119/4/28	23/4,7	Rv0432	Destroys radicals which are normally produced within the cells and are toxic to biological systems	Virulence, detoxification, adaptation		non-essential	membrane	+
20	WP_223496082.1	MSMEG_0859	transcriptional regulator, TetR	122/13/83	37/5,5		TFTRs are DNA binding factors that regulate gene expression in bacteria	regulatory proteins		ND	cytoplasm	+	+	+
21	WP_003892307.1	MSMEG_0880, groL1	chaperonin GroEL	76/11/38	56,5/4,5		GroEL is a protein which belongs to the chaperonin family of molecular chaperones, and is found in many bacteria. It is required for the proper folding of many proteins. To function properly, GroEL requires the lid-like cochaperonin protein complex GroES	virulence, detoxification, adaptation		ND	membrane	+
22	WP_011727288.1	MSMEG_0918	transcriptional regulator, XRE	60/7/61	15,3/4,3	Rv0474	Possibly involved in transcriptional mechanism	Regulatory proteins		non-essential	cytoplasm	+	+
23	WP_003892345.1	MSMEG_0919	heparin-binding hemagglutinin	51/5/35	24,6/8,8	Rv0475	Required for extrapulmonary dissemination. Mediates adherence to epithelial cells by binding to sulfated glycoconjugates present at the surface of these cells; binds heparin, dextran sulfate, fucoidan and chondroitin sulfate. Promotes hemagglutination of erythrocytes of certain host species. Induces mycobacterial aggregation	Cell wall and cell processes		non-essential	membrane	+	+	+
24	WP_003892360.1	MSMEG_0934	conserved hypothetical protein	113/3/24	19/6,4	Rv0487	Function unknown	Conserved hypotheticals		non-essential	membrane	+
25	WP_011727341.1	MSMEG_0994, resD	DNA-binding response regulator ResD	73/10/46	25,4/6,7		Mediates a cell's response to changes in its environment as part of a two-component regulatory system.	regulatory proteins		ND	ND	+
26	WP_011727363.1	MSMEG_1030	monooxygenase	89/20/38	56,2/8,1		That catalyze the insertion of a single oxygen atom from O(2) into an organic substrate	Intermediary metabolism and respiration		ND	ND	+
27	WP_003893687.1	MSMEG_1038	GTP cyclohydrolase II	59/3/80	9,8/4,4		Converts GTP to 2,5-diamino-6-beta-ribosyl-4(3H)-pyrimidinone 5'-phosphate, formate and pyrophosphate, the first step in riboflavin biosynthesis	Intermediary metabolism and respiration		ND	ND	+	+	+
28	WP_011727375.1	MSMEG_1051	Immunogenic protein MPB64/MPT64	66/6/34	24,7/4,3		Highly expressed protein	cell wall and cell processes		ND	ND	+	+
29	WP_011727501.1	MSMEG_1210	conserved hypothetical protein	65/15/63	32/5,3		Function unknown	Unknown		ND	ND	+
30	WP_003892730.1	MSMEG_1341	MaoC family protein	168/3/37	14,9/5,2	Rv0636	Involved in fatty acid synthesis type II (fas-II)	Intermediary metabolism and respiration		essential	membrane	+	+	+
31	WP_003892731.1	MSMEG_1342	(3R)-hydroxyacyl-ACP dehydratase subunit HadC	77/2/10	18,8/5,2	Rv0637	Involved in fatty acid synthesis type II (fas-II)	Intermediary metabolism and respiration		non-essential	membrane	+
32	WP_003892734.1	MSMEG_1346, rplK	50S ribosomal protein L11	67/6/40	15/10,2	Rv0640	This protein binds directly to 23S ribosomal RNA	Information pathways		non-essential	membrane	+	+
33	WP_003892752.1	MSMEG_1364, rplJ	50S ribosomal protein L10	76/8/57	18/9,7	Rv0651	Involved in translation mechanisms	Information pathways		essential	membrane	+
34	WP_003892753.1	MSMEG_1365, rplL	50S ribosomal protein L7/L12	63/4/60	13,5/4,2	Rv0652	Involved in translation mechanisms: seems to be the binding site for several of the factors involved in protein synthesis and appears to be essential for accurate translation	Information pathways		essential	membrane	+	+	+
35	WP_011727628.1	MSMEG_1367, rpoB	DNA-directed RNA polymerase, beta subunit	108/19/31	129/4,62	Rv0667	Catalyzes the transcription of DNA into RNA using the four ribonucleoside triphosphates as substrates	Information pathways		essential	membrane	+
36	WP_003892756.1	MSMEG_1368, rpoC	DNA-directed RNA polymerase, beta' subunit	83/21/23	146,5/6,4	Rv0668	Catalyzes the transcription of DNA into RNA using the four ribonucleoside triphosphates as substrates	Information pathways		essential	membrane	+
37	WP_007167812.1	MSMEG_1398, rpsL	30S ribosomal protein S12	71/2/28	13,9/11,9	Rv0682	Protein S12 is involved in the translation initiation step	Information pathways		essential	membrane	+
38	WP_003892787.1	MSMEG_1399, rpsG	30S ribosomal protein S7	69/8/50	17,6/11,1	Rv0683	Protein S7 binds specifically to part of the 3' end of 16S ribosomal RNA	Information pathways		essential	membrane	+	+
39	WP_003892789.1	MSMEG_1401, tuf	translation elongation factor Tu	77/8/34	43,7/4,98	Rv0685	This protein promotes the GTP-dependent binding of aminoacyl-tRNA to the A-site of ribosomes during protein biosynthesis	Information pathways		essential	membrane	+	+	+
40	WP_003883485.1	MSMEG_1435, rpsJ	30S ribosomal protein S10	74/4/43	11,4/9,9	Rv0700	This protein is involved in the binding of tRNA to the ribosomes, and in the regulation of rRNA biosynthesis	Information pathways		non-essential	membrane	+
41	WP_003892823.1	MSMEG_1436, rplC	ribosomal protein L3	92/4/23	23/10,97	Rv0701	This protein binds directly to 23S ribosomal RNA and may participate in the formation of the peptidyltransferase center of the ribosome	Information pathways		essential	membrane	+	+	+
42	WP_003892825.1	MSMEG_1438, rplW	50S ribosomal protein L23	109/1/20	11/10,8	Rv0703	Binds to a specific region on the 23S rRNA	Information pathways		essential	membrane	+	+
43	WP_003892827.1	MSMEG_1440, rpsS	30S ribosomal protein S19	82/2/27	10,8/11,3	Rv0705	Protein S19 forms a complex with S13 that binds strongly to the 16S ribosomal RNA	Information pathways		essential	membrane	+
44	WP_011727673.1	MSMEG_1441, rplV	50S ribosomal protein L22	76/9/73	16,3/11,6	Rv0706	This protein binds specifically to 23S rRNA; its binding is stimulated by other ribosomal proteins, L4, L17, and L20. It is important during the early stages of 50S reconstitution	Information pathways		essential	membrane	+	+
45	WP_003892829.1	MSMEG_1442, rpsC	ribosomal protein S3	135/6/19	30,1/10,8	Rv0707	This protein is involved in the binding of initiator met-tRNA	Information pathways		essential	membrane	+
46	WP_003892830.1	MSMEG_1443, rplP	50S ribosomal protein L16	57/10/71	15,7/11,2	Rv0708	This protein binds directly to 23S ribosomal RNA and is located at the a site of the peptidyltransferase center	Information pathways		essential	membrane	+
47	WP_011727674.1	MSMEG_1445, rpsQ	30S ribosomal protein S17	64/2/18	11,1/10,7	Rv0710	Protein S17 binds specifically to the 5' end of 16S ribosomal RNA	Information pathways		essential	membrane	+	+
48	WP_003892852.1	MSMEG_1465, rplN	50S ribosomal protein L14	57/7/42	13,4/10,8	Rv0714	This protein binds directly to 23S ribosomal RNA	Information pathways		essential	membrane	+	+	+
49	WP_003892853.1	MSMEG_1466, rplX	50S ribosomal protein L24	78/4/20	11,2/10,6	Rv0715	This protein is found in the ribonucleoprotein core and is involved in the early assembly of the 50S subunit. It is not involved in the functions of the mature 50S subunit	Information pathways		essential	cytoplasm	+	+	+
50	WP_003892854.1	MSMEG_1467, rplE	50S ribosomal protein L5	111/13/79	21/10,3	Rv0716	This is one of 3 proteins that mediate the attachment of the 5S RNA into the large ribosomal subunit	Information pathways		essential	membrane	+	+
51	WP_003892856.1	MSMEG_1469, rpsH	30S ribosomal protein S8	100/8/62	14,5/10,5	Rv0718	Binds directly to the central domain of 16S ribosomal RNA	Information pathways		essential	membrane	+	+	+
52	WP_003892857.1	MSMEG_1470, rplF	50S ribosomal protein L6	93/9/65	19,5/10,6	Rv0719	This protein binds directly to 23S ribosomal RNA and is located at the aminoacyl-tRNA binding site of the peptidyltransferase center	Information pathways		essential	membrane	+	+
53	WP_029104567.1	MSMEG_1471, rplR	50S ribosomal protein L18	87/3/22	13,7/11,6	Rv0720	This is one of 3 proteins that mediate the attachment of the 5S RNA into the large ribosomal subunit	Information pathways		essential	membrane	+	+	+
54	WP_004571523.1	MSMEG_1521, rpsM	30S ribosomal protein S13	74/2/19	14,2/11,4	Rv3460c	Involved in the binding of fMet-tRNA and, hence, in the initiation of translation	Information pathways		essential	membrane	+	+	+
55	WP_003892910.1	MSMEG_1522, rpsK	30S ribosomal protein S11	76/7/66	14,6/11,9	Rv3459c	S11 plays an essential role for the selection of the correct tRNA in protein biosynthesis. It is located on the large lobe of the small subunit	Information pathways		essential	membrane	+
56	WP_003892911.1	MSMEG_1523,rpsD	ribosomal protein S4	135/11/62	23,4/10,6	Rv3458c	This protein binds directly to 16S ribosomal RNA	Information pathways		essential	membrane	+	+	+
57	WP_003892945.1	MSMEG_1557, rpsI	30S ribosomal protein S9	75/10/62	16,8/10,7	Rv3442c	Involved in translation mechanism. This protein is one of the assembly proteins of the 50S ribosomal subunit	Information pathways		essential	membrane	+	+
58	WP_003892970.1	MSMEG_1582, groS	co-chaperone GroES	68/7/92	10,8/4,2	Rv3418c	Binds to CPN60 in the presence of mg-ATP and suppresses the ATPase activity of the latter	Virulence, detoxification, adaptation		essential	membrane	+	+	+
59	WP_011727791.1	MSMEG_1635	nitroreductase family protein	84/9/44	23,8/5,8	Rv3368c	Probably involved in cellular metabolism	Intermediary metabolism and respiration		non-essential	membrane	+
60	WP_003893059.1	MSMEG_1652	O-acetylhomoserine sulfhydrylase	112/9/45	46,8/4,98	Rv3340	Transforms O-acetylhomoserine into L-methionine	Intermediary metabolism and respiration		non-essential	cytoplasm	+
61	WP_011727802.1	MSMEG_1654	isocitrate dehydrogenase, NADP-dependent	48/11/29	82,6/5,7	Rv0066c	Involved in tricarboxylic acid cycle	Intermediary metabolism and respiration		essential	membrane	+
62	WP_014877160.1	MSMEG_1681	Endoribonuclease L-PSP superfamily protein	63/7/65	16,2/4,6		Endoribonuclease active on single-stranded mRNA. Inhibits protein synthesis by cleavage of mRNA	Information pathways		ND	ND	+	+
63	WP_003893193.1	MSMEG_1803	anti-sigma B factor RsbW	80/1/15	14,7/4,1	Rv3287c	Binds to sigma and blocks its ability to form an RNA polymerase holoenzyme. Regulates negatively SIGF|Rv3286c, and negatively regulated by Rv1365c|RSFA and Rv3687C|RSFB	Information pathways		non-essential	membrane	+	+
64	WP_003893197.1	MSMEG_1807	acetyl/propionyl-coenzyme A carboxylase alpha chain	110/20/46	63/5,3	Rv3285	Involved in long-chain fatty acid synthesis (at the first step). Carries two functions: biotin carboxyl carrier protein and biotin carboxyltransferase	Lipid metabolism		essential	membrane	+	+	+
65	WP_003893203.1	MSMEG_1813	propionyl-CoA carboxylase beta chain	33/10/26	58,4/4,8	Rv3280	Key enzyme in the catabolic pathway of odd-chain fatty acids, isoleucine, threonine, methionine, and valine	Lipid metabolism		essential	membrane	+	+	+
66	WP_003893212.1	MSMEG_1821	acyl-CoA dehydrogenase	67/3/17	41,6/4,95	Rv3274c	Function unknown, but involved in lipid degradation	Lipid metabolism		non-essential	cytoplasm	+	+	+
67	WP_011728012.1	MSMEG_1922, aroQ	3-dehydroquinate dehydratase, type II	68/2/22	15,6/5,9		Catalyzes a trans-dehydration using an enolate intermediate	Intermediary metabolism and respiration		ND	ND	+
68	WP_003893314.1	MSMEG_1934	ATP-binding protein	64/4/81	8,4/4,5	Rv3208A	Function unknown. Conserved protein TB9.4	Conserved hypotheticals		non-essential	cytoplasm	+	+	+
69	WP_011728030.1	MSMEG_1944	membrane protein	54/2/24	14/11,96		Membrane proteins perform a variety of functions vital to the survival of organisms	cell wall and cell processes		ND	ND	+
70	88+A9+B721:A121	MSMEG_1959	putative membrane protein (UPF0182 protein)	91/19/27	109/6,9	Rv3193c	Probable conserved transmembrane protein	Cell wall and cell processes		essential	membrane	+
71	WP_003893447.1	MSMEG_2078, fbpB	antigen 85-C	60/9/40	35/4,9	Rv1886c, Rv3804c	Involved in cell wall mycoloylation. Proteins of the antigen 85 complex are responsible for the high affinity of mycobacteria to fibronectin. Possesses a mycolyltransferase activity required for the biogenesis of trehalose dimycolate	Lipid metabolism		non-essential	cytoplasm	+	+	+
72	WP_011728135.1	MSMEG_2079	alcohol dehydrogenase	101/4/17	33,9/4,97		Alcohol dehydrogenases (ADH) an enzyme of the dehydrogenase class that catalyzes the oxidation of alcohols and acetals to aldehydes and ketones in the presence of nicotinamide adenine dinucleotide (NAD)	Intermediary metabolism and respiration		ND	membrane	+	+	+
73	WP_003893575.1	MSMEG_2201	ZbpA protein	127/8/88	16,3/5,99	Rv0130	Unknown	Intermediary metabolism and respiration		non-essential	membrane	+
74	WP_003893633.1	MSMEG_2262, hybA	hydrogenase-2, small subunit	61/10/26	35,2/5,4		Enzyme that catalyzes the reduction of a substrate by the reversible oxidation of hydrogen	Intermediary metabolism and respiration		ND	ND	+	+	+
75	WP_011728265.1	MSMEG_2263, hybC	hydrogenase-2, large subunit	94/14/36	59,6/4,8		The large subunit contains the active site, a nickel-iron centre which is connected to the solvent by a molecular tunnel	Intermediary metabolism and respiration		ND	membrane	+
76	WP_003893687.1	MSMEG_2318	GTP cyclohydrolase II	59/3/80	9,8/4,4		Converts GTP to 2,5-diamino-6-beta-ribosyl-4(3H)-pyrimidinone 5'-phosphate, formate and pyrophosphate, the first step in riboflavin biosynthesis	Intermediary metabolism and respiration		ND	ND	+	+	+
77	WP_014877364.1	MSMEG_2352, etfA	electron transfer flavoprotein, alpha subunit	124//13/67	32/4,5	Rv3028c	The electron transfer flavoprotein serves as a specific electron acceptor for other dehydrogenases. It transfers the electrons to the main respiratory chain via ETF-ubiquinone oxidoreductase (ETF dehydrogenase)	Intermediary metabolism and respiration		essential	membrane	+	+	+
78	WP_029104354.1	MSMEG_2371	low molecular weight protein antigen 6	94/2/27	13,8/11,6		Unknown	Unknown		ND	ND	+
79	WP_003893742.1	MSMEG_2374, ilvC	ketol-acid reductoisomerase	102/13/51	36,4/4,6	Rv3001c	Involved in valine and isoleucine biosynthesis (at the second step)	Intermediary metabolism and respiration		essential	membrane	+
80	WP_011728303.1	MSMEG_2378, serA	D-3-phosphoglycerate dehydrogenase	131/15/60	54/4,7	Rv2996c	Involved at the first committed step in the 'phosphorylated' pathway of L-serine biosynthesis	Intermediary metabolism and respiration		essential	membrane	+
81	WP_003893755.1	MSMEG_2389, hup	DNA-binding protein HU	173/6/32	21/12,2	Rv2986c	This protein belongs to the histone like family of prokaryotic DNA-binding proteins which are capable of wrapping DNA to stabilize it, and prevent its denaturation under extreme environmental conditions	Information pathways		essential	membrane	+	+	+
82	WP_003893792.1	MSMEG_2426	nitrogen regulatory protein P-II	76/5/60	12,1/5,9	Rv2919c	In nitrogen-limiting conditions, when the ratio of GLN to 2-ketoglutarate decreases, P-II is uridylylated to P-II-UMP by GLND|Rv2918c. P-II-UMP allows the deadenylylation of glutamine synthetase (gs), thus activating the enzyme. Converserly, in nitrogen excess P-II is deuridylated and promotes the adenylation of gs. P-II indirectly controls the transcription of the gs gene. P-II prevents NR-II ca…	Regulatory proteins		non-essential	membrane	+	+
83	WP_011728340.1	MSMEG_2435, rpsP	30S ribosomal protein S16	77/7/64	16,8/9,9	Rv2909c	Involved in translation mechanism	Information pathways		essential	membrane	+	+
84	WP_003893806.1	MSMEG_2440, rplS	50S ribosomal protein L19	69/9/66	12,9/10,6	Rv2904c	This protein is located at the 30S-50S ribosomal subunit interface and may play a role in the structure and function of the aminoacyl-tRNA binding site.	Information pathways		non-essential	membrane	+	+	+
85	WP_003893809.1	MSMEG_2443	conserved protein	53/6/67	12,2/4,3	Rv2901c	Function unknown	Conserved hypotheticals		non-essential	membrane	+
86	WP_003893815.1	MSMEG_2449, mmsA	methylmalonate-semialdehyde dehydrogenase	60/10/30	52,3/4,99		This enzyme participates in 3 metabolic pathways: inositol metabolism, valine, leucine and isoleucine degradation, and propanoate metabolism	Intermediary metabolism and respiration		ND	ND	+	+	+
87	WP_003893816.1	MSMEG_2450	Adenosylmethionine--8-amino-7-oxononanoate transaminase	76/7/32	49,4/5,9		Catalyzes the transfer of the alpha-amino group from S-adenosyl-L-methionine (SAM) to 7-keto-8-aminopelargonic acid (KAPA) to form 7,8-diaminopelargonic acid (DAPA)	Intermediary metabolism and respiration		ND	cytoplasm	+
88	WP_003893880.1	MSMEG_2519, rpsB	ribosomal protein S2	92/13/48	31,8/5,5	Rv2890c	Involved in translation mechanism	Information pathways		essential	membrane	+
89	WP_003893953.1	MSMEG_2598	short chain dehydrogenase	55/4/40	26,9/4,6	Rv2857c	Function unknown; possibly involved in cellular metabolism	Intermediary metabolism and respiration		non-essential	cytoplasm	+
90	WP_003894036.1	MSMEG_2654, rpsO	30S ribosomal protein S15	77/8/62	10,3/11,1	Rv2785c	Involved in translation mechanism. This protein is one of the 16S ribosomal RNA binding proteins	Information pathways		non-essential	membrane	+
91	WP_011728507.1	MSMEG_2656, gpsI	guanosine pentaphosphate synthetase I/ polyribonucleotide nucleotidyltransferase	59/15/27	81/4,5	Rv2783c	Involved in mRNA degradation	Information pathways		essential	cytoplasm	+
92	WP_003894041.1	MSMEG_2659, ald	alanine dehydrogenase	94/4/18	38,96/5,6	Rv2780	May play a role in cell wall synthesis as L-alanine is an important constituent of the peptidoglycan layer	Intermediary metabolism and respiration		non-essential	cytoplasm	+	+	+
93	WP_011728531.1	MSMEG_2695, 35kd_ag	35 kDa protein	96/12/61	30,3/5,4	Rv2744c	Unknown. Conserved 35 kDa alanine rich protein	Conserved hypotheticals		non-essential	membrane	+
94	WP_003894111.1	MSMEG_2727	glutamate binding protein	98/9/49	29/4,3		Binds glutamate with a high affinity	Intermediary metabolism and respiration		ND	membrane	+	+	+
95	WP_003894166.1	MSMEG_2782, chdC	coproheme decarboxylase	113/10/70	26,3/5	Rv2676c	(ChdCs) catalyze the final step in heme b biosynthesis	Intermediary metabolism and respiration		essential	membrane	+
96	WP_003894384.1	MSMEG_3003, aspS	aspartyl-tRNA synthetase	97/6 /16	65,17/4,9	Rv2572c	Involved in translation mechanism	Information pathways		essential	membrane	+
97	WP_003894434.1	MSMEG_3050	integration host factor	66/5/51	11,6/10,7		Integration host factor (IHF) is a small heterodimeric protein that specifically binds to DNA and functions as an architectural factor in many cellular processes	Cell wall and cell processes		ND	ND	+	+
98	WP_011728796.1	MSMEG_3073, ribE	6,7-dimethyl-8-ribityllumazine synthase	76/2/20	16,2/4,4	Rv1416	Riboflavin synthase is a bifunctional enzyme complex involved in riboflavin synthesis. Riboflavin synthase catalyzes the formation of riboflavin from 5-amino-6-(1'-D)- ribityl-amino-2,4(1H,3H)-pyrimidinedione and L-3,4-dihydrohy-2- butanone-4-phosphate via 6,7-dimethyl-8-lumazine. The beta subunit catalyzes the condensation of 5-amino-6-(1'-D)-ribityl- amino-2,4(1H,3H)-pyrimidinedione with L-3,4-…	Intermediary metabolism and respiration		essential	membrane	+	+
99	WP_003894472.1	MSMEG_3084, gapA	glyceraldehyde-3-phosphate dehydrogenase, type I	131/15/65	35.9/4.95	RV1436	Involved in second phase of glycolysis (first step)	Intermediary metabolism and respiration		non-essential	cytoplasm	+
100	WP_003894473.1	MSMEG_3085, pgk	phosphoglycerate kinase	167/5/24	42/4,4	Rv1437	Involved in the second phase of glycolysis (second step)	Intermediary metabolism and respiration		non-essential	membrane	+	+
101	WP_011728805.1	MSMEG_3086, tpiA	triose-phosphate isomerase	79/10/56	27,4/5,6	Rv1438	Plays an important role in several metabolic pathways	Intermediary metabolism and respiration		essential	cytoplasm	+	+	+
102	WP_011728815.1	MSMEG_3103, tkt	transketolase	82/ 5/9	75,16/4,6		The cytosolic enzyme is central to the pentose phosphate pathway, a major route for the biosynthesis of the pentose sugars deoxyribose and ribose.	Intermediary metabolism and respiration		ND	cytoplasm	+
103	WP_014877580.1	MSMEG_3106	quinone oxidoreductase	71/10/52	35,5/4,7	Rv1454c	Catalyzes the one electron reduction of certain quinones	Intermediary metabolism and respiration		non-essential	membrane	+	+
104	WP_011728843.1	MSMEG_3143, acnA	aconitate hydratase	74/10/41	102/4,5	Rv1475c	Involved in tricarboxylic acid cycle	Intermediary metabolism and respiration		essential	membrane	+	+	+
105	WP_011728854.1	MSMEG_3155	band 7 protein	57/6/27	44/4,9	Rv1488	Function unknown, Possible exported conserved protein	Cell wall and cell processes		non-essential	membrane	+
106	WP_011728910.1	MSMEG_3227, pyk	pyruvate kinase	94/13/37	51/5,0	Rv1617	Produces phosphoenol pyruvate in glycolysis	Intermediary metabolism and respiration		essential	membrane	+	+	+
107	WP_003894621.1	MSMEG_3232, cydB	cytochrome D ubiquinol oxidase, subunit II	90/6/16	37,95/7,5	Rv1622c	Involved in the respiratory chain (at the terminal step) aerobic respiration. Cytochrome D terminal oxidase complex is the component of the aerobic respiratory chain that is supposedly predominant when cells are grown at low aeration	Intermediary metabolism and respiration		essential	membrane	+	+	+
108	WP_011728913.1	MSMEG_3233	cytochrome D ubiquinol oxidase subunit I	87/4/14	54/5,8	Rv1623	Involved in the respiratory chain (at the terminal step)aerobic respiration, when cells are grown at low aeration	Intermediary metabolism and respiration		non-essential	membrane	+
109	WP_003894637.1	MSMEG_3246	Response regulator	72/7/48	23/4,6	Rv1626	Sensor part of a two component regulatory system	Regulatory proteins		non-essential	membrane	+
110	WP_011728927.1	MSMEG_3254	RDD family protein, putative	162/2/26	16,9/9,99		category of uncharacterized transmembrane proteins containing three highly conserved amino acid: arginine and two aspartates	Unknown		ND	ND	+	+
111	WP_003894681.1	MSMEG_3278	conserved hypothetical protein	78/2/27	12,8/11,5		Function unknown	Conserved hypotheticals		ND	ND	+	+
112	WP_011729051.1	MSMEG_3419	hypothetical protein	63/10/39	34/4,8		Function unknown	Unknown		ND	cytoplasm	+
113	WP_011729067.1	MSMEG_3437	putative esterase family protein	77/14/50	48,95/6,4	Rv1288	The alhpa/beta hydrolase is a superfamily of hydrolytic enzymes includes proteases, lipases, peroxidases	Intermediary metabolism and respiration		non-essential	membrane	+	+	+
114	WP_014877706.1	MSMEG_3457	NAD(P)/FAD-dependent oxidoreductase	61/9/27	49,99/7		Catalyze the reduction or oxidation of a substrate coupled to the oxidation or reduction	Intermediary metabolism and respiration		ND	ND	+	+	+
115	WP_003894966.1	MSMEG_3514	hypothetical protein	104/5/76	8,8/9,1		Function unknown	Conserved hypotheticals		ND	ND	+	+
116	WP_011729143.1	MSMEG_3542	conserved hypothetical protein	112/2/24	13,5/7,4		Function unknown	Conserved hypotheticals		ND	ND	+	+
117	WP_011729159.1	MSMEG_3560	conserved hypothetical protein	61/5/63	13,4/4,3		Function unknown	Conserved hypotheticals		ND	ND	+
118	WP_003895015.1	MSMEG_3564, bfr	bacterioferritin	62/3/20	18,5/4,3	Rv1876	Involved in iron storage); ferritin is an intracellular molecule that stores iron in a soluble, nontoxic, readily available form. The functional molecule, which is composed of 24 chains, is roughly spherical and contains a central cavity in which the polymeric ferric iron core is deposited	Intermediary metabolism and respiration		non-essential	membrane	+	+
119	WP_011729188.1	MSMEG_3594	anthranilate dioxygenase reductase	66/12/56	42,97/4,4	Rv1869c	Probably involved in cellular metabolism	Intermediary metabolism and respiration		non-essential	membrane	+
120	WP_003895075.1	MSMEG_3620	conserved hypothetical protein	63/5/33	33,97/4,6	Rv1855c	Function unknown; probably involved in cellular metabolism	Intermediary metabolism and respiration		non-essential	cytoplasm	+
121	WP_011729217.1	MSMEG_3632, gnd	6-phosphogluconate dehydrogenase, decarboxylating	101/12/46	52/4,8	Rv1844c	6PGD is a key enzyme that produces NADPH by converting 6-phospho D-gluconolactone to D-ribulose 5-phosphate in the pentose phosphate pathways (PPP)	Intermediary metabolism and respiration		non-essential	membrane	+	+	+
122	WP_014877772.1	MSMEG_3640, glcB	malate synthase G	159/21/55	78,28/4,5	Rv1837c	Involved in glyoxylate bypass (second step), an alternative to the tricarboxylic acid cycle	Intermediary metabolism and respiration		essential	membrane	+
123	WP_014877774.1	MSMEG_3647	Glycogen accumulation regulator GarA	58/6/80	15/4,3	Rv1827	Involved in regulation of glutamate metabolism. Acts as a phosphorylation-dependent molecular switch that modulates the activities of Kgd, Gdh and GltB	Intermediary metabolism and respiration		essential	membrane	+
124	WP_011729260.1	MSMEG_3685	conserved hypothetical protein	69/2/32	15,3/4,1	Rv0313	Function unknown	Conserved hypotheticals		non-essential	membrane	+
125	WP_011729318.1	MSMEG_3777	phenylalanyl-tRNA synthetase, beta subunit	116/9/16	88,7/4,53	Rv1650	Charging PHE-tRNA	Information pathways		essential	membrane	+
126	WP_003895237.1	MSMEG_3791, rplT	50S ribosomal protein L20	61/11/68	14,5/11,6	Rv1643	This protein binds directly to 23S ribosomal RNA and is necessary to the in vitro assembly process of the 50S ribosomal subunit; it is not involved in the protein synthesizing functions of that subunit	Information pathways		essential	membrane	+	+
127	WP_003895256.1	MSMEG_3811	universal stress protein	51/7/76	15,2/4,7	Rv1636	Iron-regulated universal stress protein	Virulence, detoxification, adaptation		non-essential	membrane	+	+	+
128	WP_003895345.1	MSMEG_3894, prcA	proteasome subunit alpha	62/10/30	26,9/4,7	Rv2109c	Protein degradation	Intermediary metabolism and respiration		essential	membrane	+	+	+
129	WP_014877854.1	MSMEG_3895, prcB	proteasome subunit beta	89/8/45	29,6/4,4	Rv2110c	Protein degradation	Intermediary metabolism and respiration		essential	membrane	+	+	+
130	WP_003895356.1	MSMEG_3903	low molecular weight antigen MTB12	107/3/40	16,4/6,7	Rv2376c	putative secreted protein; may play a role in the development of protective immune responses	Cell wall and cell processes		non-essential	cytoplasm	+	+	+
131	WP_003895405.1	MSMEG_3950	universal stress protein	72/9/59	31,5/5,8	Rv2026c	this superfamily is to protect the organism from environmental stress	Virulence, detoxification, adaptation		non-essential	membrane	+	+	+
132	WP_014877873.1	MSMEG_3952	conserved hypothetical protein	61/10/41	35,2/6,4		Function unknown	Unknown		ND	membrane	+
133	WP_011729650.1	MSMEG_4217, wag31, ag84	DivIVA protein	91/13/47	29,5/4,4	Rv2145c	Diviva family protein Wag31	Cell wall and cell processes		essential	cytoplasm	+
134	WP_011729690.1	MSMEG_4270	adenosine kinase	66/16/70	34,85/4,4	Rv2202c	Adenosine phosphorylation	Intermediary metabolism and respiration		essential	cytoplasm	+
135	WP_011729702.1	MSMEG_4283, sucB	2-oxoglutarate dehydrogenase, E2 component, dihydrolipoamide succinyltransferase	66/9/30	61/4,4	Rv2215	Involved in tricarboxylic acid cycle; converts pyruvate to acetyl-CoA and CO2. Also involved in antioxidant defense	Intermediary metabolism and respiration		essential	membrane	+	+	+
136	WP_003895686.1	MSMEG_4290, glnA	glutamine synthetase, type I	196/21/72	54/4,76	Rv2220	Involved in glutamine biosynthesis	Intermediary metabolism and respiration		essential	membrane	+	+	+
137	WP_003895709.1	MSMEG_4313	glyoxalase/bleomycin resistance protein/dioxygenase	56/4/49	14,9/4,7		The glyoxalase system is composed of two metalloenzymes, Glyoxalase I and Glyoxalase II. This system is important in the detoxification of methylglyoxal, among other roles	virulence, detoxification, adaptation		non-essential	membrane	+	+	+
138	WP_011729733.1	MSMEG_4323, aceE	pyruvate dehydrogenase E1 component	53/8/11	103/5,4	Rv2241	Involved in energy metabolism; contributes to acetyl-CoA production as part of pyruvate dehydrogenase complex	Intermediary metabolism and respiration		non-essential	membrane	+
139	WP_003895721.1	MSMEG_4326, acpP	acyl carrier protein	80/5/87	10,7/3,7	Rv2244	Involved in fatty acid biosynthesis (mycolic acids synthesis); involved in meromycolate extension	Lipid metabolism		essential	membrane	+	+	+
140	WP_011729900.1	MSMEG_4535	glycoside hydrolase	60/16/32	74,7/5,5	Rv2402	GH catalyze the hydrolysis of glycosidic bonds in complex sugars	Intermediary metabolism and respiration		essential	membrane	+	+	+
141	WP_003896002.1	MSMEG_4625,rplU	50S ribosomal protein L21	137.1.24	11/10,6	Rv2442c	Involved in translation mechanisms	Information pathways		essential	membrane	+
142	WP_011729972.1	MSMEG_4627, ndk	nucleoside-diphosphate kinase	94/10/93	14,9/5,2	Rv2445c	Major role in the synthesis of nucleoside triphosphates other than ATP	Intermediary metabolism and respiration		essential	membrane	+	+	+
143	WP_014878091.1	MSMEG_4645, orB	Alpha oxoglutarate ferredoxin oxidoreductase, beta subunit	61/16/55	37/5,4	Rv2454c	OGOR reversibly reduce carbon dioxide and succinyl-CoA into 2-oxoglutarate.	Intermediary metabolism and respiration		essential	cytoplasm	+
144	WP_003896022.1	MSMEG_4646	pyruvate synthase	54/14/44	69/4,7	Rv2455c	Probably involved in cellular metabolism	Intermediary metabolism and respiration		non-essential	membrane	+
145	WP_011729985.1	MSMEG_4650	putative oxidoreductase YisS	124/13/60	35,4/4,8		Putative oxidoreductase YisS belongs to Gfo/Idh/MocA family	Intermediary metabolism and respiration		ND	cytoplasm	+
146	WP_011730000.1	MSMEG_4674, tig	trigger factor	78/13/50	51,7/4,0	Rv2462c	Involved in protein export. Acts as a chaperone by maintaining the newly synthesized protein in an open conformation	Cell wall and cell processes		non-essential	membrane	+
147	WP_011730007.1	MSMEG_4684	ribose-5-phosphate isomerase	103/2/16	16,96/4,8	Rv2465c	Interconverts ribose-5-phosphate and ribulose-5-phosphate	Intermediary metabolism and respiration		essential	cytoplasm	+	+
148	WP_003896079.1	MSMEG_4698	thioesterase	80/8/71	15,5/6,7	Rv2475c	Catalyse the cleavage of thioester bonds that are present in a wide range of activated fatty acyl-coenzyme A (CoA) substrates, acyl-carrier proteins (ACPs), glutathione, and other cellular molecules. remove the fatty acyl moiety from the fatty acyl-acyl carrier proteins (ACPs), releasing them as free fatty acids. play an essential role in chain termination during de novo fatty acid synthesis	Intermediary metabolism and respiration		non-essential	membrane	+	+
149	WP_011730019.1	MSMEG_4699, gdh	NAD-glutamate dehydrogenase	130/27/27	174/5	Rv2476c	Catabolic glutdh involved in the utilization of glutamate and other amino acids of the glutamate family. Generates 2-oxoglutarate from L-glutamate	Intermediary metabolism and respiration		essential	membrane	+
150	WP_011730038.1	MSMEG_4722	short-chain dehydrogenase	139/7/36	27,9/6	Rv2509	Possibly involved in cellular metabolism	Intermediary metabolism and respiration		essential	membrane	+
151	WP_011730061.1	MSMEG_4753	antioxidant, AhpC/TSA family protein	76/10/79	17/7,3	Rv2521	Putative antioxidant protein. Probable bacterioferritin comigratory protein Bcp	Virulence, detoxification, adaptation		non-essential	membrane	+
152	WP_011730169.1	MSMEG_4891	alkylhydroperoxide reductase C	61/15/40	21,6/4,2	Rv2428	Involved in oxidative stress response. LPDC|Rv0462, DLAT|Rv2215, AHPD|Rv2429, and AHPC|Rv2428 constitute an NADH-dependent peroxidase and peroxynitrite reductase that provides protection against oxidative stress	Virulence, detoxification, adaptation		non-essential	membrane	+	+	+
153	WP_011730190.1	MSMEG_4917	tetratricopeptide repeat domain protein	146/8/58	31/4,4	Rv1324	Thioredoxin participates in various redox reactions through the reversible oxidation of its active center dithiol, to a disulfide, catalyzes dithiol-disulfide exchange reactions	Intermediary metabolism and respiration		essential	cytoplasm	+
154	WP_011730202.1	MSMEG_4935, atpC	ATP synthase F1, epsilon subunit	62/7/76	13,3/4,0	Rv1311	Produces ATP from ADP in the presence of a proton gradient across the membrane	Intermediary metabolism and respiration		essential	membrane	+	+	+
155	WP_003896328.1	MSMEG_4936, atpD	ATP synthase F1, beta subunit	145/13/47	51,6/4,6	Rv1310	Produces ATP from ADP in the presence of a proton gradient across the membrane. The beta chain is the catalytic subunit	Intermediary metabolism and respiration		essential	membrane	+
156	WP_003896329.1	MSMEG_4937, atpG	ATP synthase F1, gamma subunit	54/3/10	33,4/5,6	Rv1309	Produces ATP from ADP in the presence of a proton gradient across the membrane. The gamma chain is believed to be important in regulating ATPase activity and the flow of protons through the cf(0) complex	Intermediary metabolism and respiration		essential	membrane	+	+	+
157	WP_011730226.1	MSMEG_4976	Isochorismatase hydrolase	75/7/59	20,7/4,4		catalyzes the hydrolysis of isochorismate into 2,3-dihydro-2,3-dihydroxybenzoate and pyruvate	Intermediary metabolism and respiration		ND	ND	+	+	+
158	WP_011730279.1	MSMEG_5049, sucA	2-oxoglutarate dehydrogenase, E1 component	81/17/25	135,9/6,1	Rv1248с	Involved in cellular metabolism	Intermediary metabolism and respiration		essential	membrane	+
159	WP_011730329.1	MSMEG_5119, pruA	1-pyrroline-5-carboxylate dehydrogenase	83/17/46	58,4/5,7	Rv1187	Involved in the arginase pathway	Intermediary metabolism and respiration		non-essential	cytoplasm	+
160	WP_011730338.1	MSMEG_5136	helix-turn-helix motif	137/15/88	16,67/6,5	Rv0080	Involved in the de novo synthesis of pyridoxine and pyridoxal phosphate.	Regulatory proteins		non-essential	membrane	+
161	WP_003896585.1	MSMEG_5183	3-hydroxyacyl-CoA dehydrogenase	93/12/61	26/4,98	Rv1144	Involved in fatty acid metabolic processes	Lipid metabolism		non-essential	membrane	+	+	+
162	WP_011730372.1	MSMEG_5191	siderophore binding protein	68/2/26	17,9/5,1		help the organism accumulate iron.	regulatory proteins		ND	ND	+	+
163	WP_003896644.1	MSMEG_5243	helix-turn-helix motif	70/9/69	16,16/5,2		Involved in the de novo synthesis of pyridoxine and pyridoxal phosphate	Regulatory proteins		ND	cytoplasm	+
164	WP_011730412.1	MSMEG_5246	NAD(P)H nitroreductase	113/4/14	36,2/5,0	Rv2032	Nitroreductases (NTRs) catalyze the reduction of a wide range of nitro-compounds and quinones using NAD(P)H	Intermediary metabolism and respiration		non-essential	membrane	+	+
165	WP_011730414.1	MSMEG_5248	acyl-ACP desaturase	53/9/40	31/4,6	Rv1094	Thought to catalyze the principal conversion of saturated fatty acids to unsaturated fatty acids. Thought to convert stearoyl-ACP to oleoyl-ACP by introduction of a cis double bond between carbons delta-9 and delta-10 of the acyl chain	Lipid metabolism		essential	membrane	+	+	+
166	WP_003896664.1	MSMEG_5263	transcription elongation factor GreA	69/8/45	18/4,3	Rv1080c	Necessary for efficient RNA polymerase transcription elongation past template-encoded arresting sites. The arresting sites in DNA have the property of trapping a certain fraction of elongating RNA polymerases that pass through, resulting in locked ternary complexes. Cleavage of the nascent trancript by cleavage factors such as GREA or GREB allows the resumption of elongation from the new 3'termin…	Information pathways		essential	membrane	+	+	+
167	WP_011730431.1	MSMEG_5270	cystathionine beta-synthase	71/10/41	48,8/4,8	Rv1077	Thought to be involved in homocysteine transulfuration	Intermediary metabolism and respiration		non-essential	cytoplasm	+
168	WP_011730434.1	MSMEG_5273	Beta-ketoadipyl CoA thiolase	73/14/53	42,6/4,7	Rv1074c	Function unknown, but supposedly involved in lipid degradation (beta oxidation)	Lipid metabolism		non-essential	membrane	+
169	WP_003896699.1	MSMEG_5298	hypothetical protein	64/5/54	11/9,3		Function unknown	Conserved hypotheticals		ND	ND	+	+	+
170	WP_003896814.1	MSMEG_5415, eno	enolase (phosphopyruvate hydratase)	77/15/52	44,8/4,2	Rv1023	Involved in the penultimate stage of glycolysis. Enolase catalyzes the transition of 2-phospho-D-glycerol acid to phosphoenolpyruvate	Intermediary metabolism and respiration		essential	membrane	+	+	+
171	WP_003896828.1	MSMEG_5431	ribosomal protein L25, Ctc-form	105/5/25	22,6/4,2	Rv1015c	Binds to the 50S rRNA	Information pathways		non-essential	membrane	+
172	WP_014878343.1	MSMEG_5471, galU	UTP-glucose-1-phosphate uridylyltransferase	60/9/38	31,7/5,1	Rv0993	May play a role in stationary phase survival	Intermediary metabolism and respiration		essential	membrane	+
173	WP_003896882.1	MSMEG_5485	molybdopterin biosynthesis protein	98/2/17	17,9/4,0	Rv0984	Thought to be involved in molybdopterin biosynthesis. Catalyzes the dehydratation of 4A-hydroxytetrahydropterins	Intermediary metabolism and respiration		non-essential	membrane	+	+
174	WP_014878347.1	MSMEG_5488, mprA	DNA-binding response regulator	92/12/55	25,78/4,8	Rv0981	Regulator part of a two component regulatory system (MPRAB system)	Regulatory proteins		non-essential	membrane	+	+
175	WP_014878358.1	MSMEG_5512	magnesium chelatase	70/8/32	50/4,8	Rv0958	Chelation, introducing a magnesium ion into specific substrate.	Intermediary metabolism and respiration		non-essential	membrane	+
176	WP_011730595.1	MSMEG_5525, sucC	ADP-forming succinate-CoA ligase subunit beta	71/6/17	40.9/4,4	Rv0951	Involved in tricarboxylic acid cycle	Intermediary metabolism and respiration		essential	cytoplasm	+
177	WP_011730607.1	MSMEG_5541, pgi	glucose-6-phosphate isomerase	95/13/37	59,6/4,98	Rv0946c	Involved in glycolysis and in gluconeogenesis	Intermediary metabolism and respiration		essential	membrane	+	+	+
178	WP_011730672.1	MSMEG_5634	conserved hypothetical protein	75/6/63	16,2/9,95	Rv0910	Function unknown	Conserved hypotheticals		non-essential	ND	+	+
179	WP_003897079.1	MSMEG_5664	peptidyl-prolyl cis-trans isomerase	136/4,43	12,9/4,3		Catalyzes the cis-trans isomerization of proline imidic peptide bonds in oligopeptides	Intermediary metabolism and respiration		ND	membrane	+
180	WP_003897085.1	MSMEG_5672, gltA	citrate synthase I	89/16/54	48,5/5,6	Rv0896	Involved in tricarboxylic acid cycle	Intermediary metabolism and respiration		essential	membrane	+	+	+
181	WP_011730704.1	MSMEG_5677	mycothiol-dependent maleylpyruvate isomerase	74/8/56	20,7/4,3		Mycothiol-dependent maleylpyruvate isomerase metal-binding domain-containing protein	Intermediary metabolism and respiration		ND	ND	+
182	WP_011730707.1	MSMEG_5680	glyoxalase family protein	103/2/25	16,3/4,3	Rv0887c	The glyoxalase system is composed of two metalloenzymes, Glyoxalase I and Glyoxalase II. This system is important in the detoxification of methylglyoxal, among other roles	virulence, detoxification, adaptation		non-essential	membrane	+
183	WP_014878425.1	MSMEG_5702	molybdenum cofactor synthesis domain protein	70/9/69	16,96/6,1	Rv0865	Involved in molybdopterin biosynthesis; involved in the biosynthesis of a demolybdo-cofactor (molybdopterin), necessary for molybdo-enzymes	Intermediary metabolism and respiration		non-essential	membrane	+
184	WP_014878426.1	MSMEG_5707	cupin domain-containing protein	64/7/87	12,4/6,9	Rv2619c	Function unknown	Conserved hypotheticals		non-essential	membrane	+	+	+
185	WP_003897127.1	MSMEG_5715	conserved hypothetical protein	68/18/56	36,7/5,4		Function unknown	Unknown		ND	ND	+
186	WP_011730824.1	MSMEG_5824, purL	phosphoribosylformylglycinamidine synthase II	52/11/28	81/4,5	Rv0803	Involved in de novo purine biosynthesis	Intermediary metabolism and respiration		essential	membrane	+
187	WP_003897237.1	MSMEG_5834	Metallo-beta-lactamase superfamily protein	186/7/56	26,5/4,7	Rv0786c	Share a characteristic αββα fold with the ability to bind transition metal ions	Conserved hypotheticals		non-essential	membrane	+
188	WP_003897271.1	MSMEG_5871	HIT family protein	57/6/69	15,6/4,6	Rv0759c	Function unknown	Conserved hypotheticals		non-essential	cytoplasm	+	+	+
189	WP_011731028.1	MSMEG_6086	mycobilin-forming heme oxygenase MhuD	71/6/82	11,4/5,1	Rv3592	Possibly involved in heme degradation pathway. May be involved in iron storage	Intermediary metabolism and respiration		non-essential	cytoplasm	+	+	+
190	WP_011731031.1	MSMEG_6091, clpC1	negative regulator of genetic competence ClpC/mecB	60/9/15	93,55/5,3	Rv3596c	Hydrolyses proteins in presence of ATP. May interact with a CLPP-like protease involved in degradation of denatured proteins	Intermediary metabolism and respiration		essential	membrane	+
191	WP_011731033.1	MSMEG_6092	Lsr2 protein	69/6/64	12,5/10,3	Rv3597c	Dominant T-cell antigen and possibly stimulates lymphoproliferation. Has DNA-bridging activity	Information pathways		essential	membrane	+	+	+
192	WP_003897584.1	MSMEG_6189	transcriptional regulator, Crp/Fnr family protein	100/10/51	24,8/10	Rv3676	Involved in transcriptional mechanism	Regulatory proteins		non-essential	membrane	+	+	+
193	WP_011731130.1	MSMEG_6219	ATPase family protein associated with various cellular activities	59/16/65	34,8/5,7	Rv3692	Involved in transcriptional mechanism; regulates methanol dehydrogenase	Regulatory proteins		essential	membrane	+
194	WP_011731137.1	MSMEG_6227	transcriptional regulator, PadR	84/10/68	26,6/7,2		Function unknown. Major protein in the membrane of Mycobacterium smegmatis dormant cells	Unknown		ND	membrane	+	+	+
195	WP_003897702.1	MSMEG_6282	KanY protein	120/11/79	15,3/9,8	Rv3718c	Function unknown	Conserved hypotheticals		non-essential	membrane	+	+	+
196	WP_011731179.1	MSMEG_6289	Trypsin	50/7/48	34,4/4,8		Enzymes that cleave peptide bonds in proteins	Intermediary metabolism and respiration		ND	ND	+
197	WP_011731199.1	MSMEG_6317	lipolytic enzyme, G-D-S-L	56/4/40	23/4,5		Might help bacteria to utilize available lipids for its growth	Lipid metabolism		ND	cytoplasm	+	+	+
198	WP_014878619.1	MSMEG_6329	glycolipid-binding family protein	76/7/65	18,8/5,3	Rv3755c	The glycolipid transfer protein (GLTP) is a cytoplasmic protein with an ability to bind glycolipids and catalyze their in vitro transfer	Lipid metabolism		essential	membrane	+
199	WP_014878634.1	MSMEG_6392	polyketide synthase Pks13	61/9/7	195/4,4	Rv3800c	Involved in the final steps of mycolic acid biosynthesis. Catalyses the condensation of two fatty acyl chains	Lipid metabolism		essential	membrane	+
200	WP_011731262.1	MSMEG_6398	antigen 85-A	112/4/18	35,7/6,5	Rv1886c, Rv3804c	Involved in cell wall mycoloylation. Proteins of the antigen 85 complex are responsible for the high affinity of mycobacteria to fibronectin. Possesses a mycolyltransferase activity required for the biogenesis of trehalose dimycolate	Lipid metabolism		essential	membrane	+	+	+
201	WP_011731275.1	MSMEG_6427, sodA	[Mn] superoxide dismutase	145/10/75	22,9/5,7	Rv3846	Destroys radicals which are normally produced within the cells and are toxic to biological systems	Virulence, detoxification, adaptation		non-essential	membrane	+	+	+
202	WP_011731316.1	MSMEG_6491	aldehyde dehydrogenase	73/10/31	52,5/5,2		Enzymes which catalyze the conversion of acetaldehyde into acetyl-CoA	Intermediary metabolism and respiration		ND	ND	+	+	+
203	WP_011731335.1	MSMEG_6520, pyrE	orotate phosphoribosyltransferase	55/5/35	20,8/5,8		Involved in pyrimidine biosynthesis	Intermediary metabolism and respiration		ND	cytoplasm	+
204	WP_014878688.1	MSMEG_6565	N-acetyltransferase domain-containing protein	78/6/34	24,5/4,7	Rv0730	Catalyzes the transfer of acetyl groups from acetyl-CoA to arylamines, arylhydroxylamines and arylhydrazines	Intermediary metabolism and respiration		non-essential	membrane	+	+
205	WP_003898318.1	MSMEG_6894, rplI	50S ribosomal protein L9	107/4/32	15,9/9,9	Rv0056	Binds to the 23S rRNA	Information pathways		non-essential	membrane	+	+
206	WP_003898319.1	MSMEG_6895, rpsR	30S ribosomal protein S18	74/2/21	9,5/11,5	Rv0055	This protein has been implicated in aminoacyl-transfer RNA binding. It appears to be situated at the decoding site of messenger RNA	Information pathways		non-essential	membrane	+	+
207	WP_003898320.1	MSMEG_6896, ssb	single-stranded DNA-binding protein	134/3/29	17,4/4,9	Rv0054	This protein is essential for replication of the chromosome. It is also involved in DNA recombination and repair	Information pathways		essential	membrane	+	+
208	WP_003898321.1	MSMEG_6897, rpsF	30S ribosomal protein S6	72/9/83	10,2/6,5	Rv0053	Binds together with S18 to 16S ribosomal RNA	Information pathways		non-essential	membrane	+	+	+
