# Supplementary material for: The Effect of Antimicrobial Photodynamic Inactivation on the Protein Profile of Dormant Mycolicibacterium smegmatis Containing Endogenous Porphyrins
Source: Int J Mol Sci. 2023 Sep 12;24(18):13968. doi: 10.3390/ijms241813968 (PMC10531400; doi:10.3390/ijms241813968)
Supplement: Supplementary file 1 [file ijms-24-13968-s001.zip › Table S3.xlsx]

## Sheet: Лист1
№	Uniprot database index	Rv Number/Gene Name	Product	Score/Matches/Coverage	Mm/pI	Orthologue Mtb	Function	Functional category		Essentiality	membrane/cytoplasm
1	WP_003891557.1	MSMEG_0216	3-hydroxyacyl-CoA dehydrogenase	103/12/69	27/4,96		Involved in fatty acid metabolic processes	Lipid metabolism		ND	cytoplasm
2	WP_011726889.1	MSMEG_0372	Oxidoreductase, short chain dehydrogenase/reductase family protein	138/21/65	46,5/5,5	Rv0242c	Involved in the fatty acid biosynthesis pathway (first reduction step)	Lipid metabolism		non-essential	membrane
3	WP_011727088.1	MSMEG_0643	ABC transporter substrate-binding protein	86/10/28	60,6/4,3		ATP-binding cassette (ABC) transporters utilize the energy of ATP binding and hydrolysis to transport various substrates across cellular membranes	Cell wall and cell processes		ND	membrane
4	WP_011727131.1	MSMEG_0702	Monooxygenase	156/6/31	33,5/4,5		Enzymes that incorporate one hydroxyl group (−OH) into substrates in many metabolic pathways	Intermediary metabolism and respiration		ND	cytoplasm
5	WP_003892134.1	MSMEG_0709, dnaK	chaperone protein DnaK	142/27/66	66,7/4,5	Rv0350	Acts as a chaperone. Involved in induction by stress conditions e.g. heat shock. Possibly has an ATPase activity. Seems to be regulated positively by sigh (Rv3223c product) and negatively by HSPR (Rv0353 product)	Virulence, detoxification, adaptation		essential	membrane
6	WP_085976171.1	MSMEG_0725, orfB	IS1137, transposase	57/10/30	35,6/9,2		TRs are DNA-binding enzymes that catalyze “cut and paste” or “copy and paste” reactions to promote the movement of DNA sequences	insertion seqs and phages		ND	ND
7	WP_011727216.1	MSMEG_0819	N-carbamoyl-L-amino acid amidohydrolase	97/7/24	45/4,56		Enzyme hydrolyzed various N-carbamoyl-D-amino acids to D-amino acids, ammonia and carbon dioxide	Intermediary metabolism and respiration		ND	ND
8	WP_223496082.1	MSMEG_0859	Transcriptional regulator, TetR	122/13/83	37/5,49		TFTRs are DNA binding factors that regulate gene expression in bacteria	regulatory proteins		ND	cytoplasm
9	WP_003892345.1	MSMEG_0919	heparin-binding hemagglutinin	51/5/35	24,6/8,8	Rv0475	Required for extrapulmonary dissemination. Mediates adherence to epithelial cells by binding to sulfated glycoconjugates present at the surface of these cells; binds heparin, dextran sulfate, fucoidan and chondroitin sulfate. Promotes hemagglutination of erythrocytes of certain host species. Induces mycobacterial aggregation	Cell wall and cell processes		non-essential	membrane
10	WP_003892366.1	MSMEG_0939	Ppx/GppA phosphatase family protein	64/10/35	33,4/6,3	Rv0496	Function unknown	Conserved hypotheticals		non-essential	membrane
11	WP_003893687.1	MSMEG_1038	GTP cyclohydrolase II	59/3/80	9,8/4,4		Converts GTP to 2,5-diamino-6-beta-ribosyl-4(3H)-pyrimidinone 5'-phosphate, formate and pyrophosphate, the first step in riboflavin biosynthesis	Intermediary metabolism and respiration		ND	ND
12	WP_003892730.1	MSMEG_1341	MaoC family protein	168/3/37	14,9/5,2	Rv0636	Involved in fatty acid synthesis type II (fas-II)	Intermediary metabolism and respiration		essential	membrane
13	WP_003892753.1	MSMEG_1365, rplL	50S ribosomal protein L7/L12	63/4/60	13,5/4,2	Rv0652	Involved in translation mechanisms: seems to be the binding site for several of the factors involved in protein synthesis and appears to be essential for accurate translation	Information pathways		essential	membrane
14	WP_003892789.1	MSMEG_1401, tuf	translation elongation factor Tu	77/8/34	43,7/4,98	Rv0685	This protein promotes the GTP-dependent binding of aminoacyl-tRNA to the A-site of ribosomes during protein biosynthesis	Information pathways		essential	membrane
15	WP_003892823.1	MSMEG_1436, rplC	ribosomal protein L3	92/4/23	23/10,97	Rv0701	This protein binds directly to 23S ribosomal RNA and may participate in the formation of the peptidyltransferase center of the ribosome	Information pathways		essential	membrane
16	WP_003892852.1	MSMEG_1465, rplN	50S ribosomal protein L14	57/7/42	13,4/10,8	Rv0714	This protein binds directly to 23S ribosomal RNA	Information pathways		essential	membrane
17	WP_003892853.1	MSMEG_1466, rplX	50S ribosomal protein L24	78/4/20	11,2/10,6	Rv0715	This protein is found in the ribonucleoprotein core and is involved in the early assembly of the 50S subunit. It is not involved in the functions of the mature 50S subunit	Information pathways		essential	cytoplasm
18	WP_003892856.1	MSMEG_1469, rpsH	30S ribosomal protein S8	100/8/62	14,5/10,5	Rv0718	Binds directly to the central domain of 16S ribosomal RNA	Information pathways		essential	membrane
19	WP_029104567.1	MSMEG_1471, rplR	50S ribosomal protein L18	87/3/22	13,7/11,6	Rv0720	This is one of 3 proteins that mediate the attachment of the 5S RNA into the large ribosomal subunit	Information pathways		essential	membrane
20	WP_004571523.1	MSMEG_1521, rpsM	30S ribosomal protein S13	74/2/19	14,2/11,4	Rv3460c	Involved in the binding of fMet-tRNA and, hence, in the initiation of translation	Information pathways		essential	membrane
21	WP_003892911.1	MSMEG_1523,rpsD	ribosomal protein S4	135/11/62	23,4/10,6	Rv3458c	This protein binds directly to 16S ribosomal RNA	Information pathways		essential	membrane
22	WP_003892970.1	MSMEG_1582, groS	co-chaperone GroES	68/7/92	10,8/4,2	Rv3418c	Binds to CPN60 in the presence of mg-ATP and suppresses the ATPase activity of the latter	Virulence, detoxification, adaptation		essential	cytoplasm
23	WP_003893197.1	MSMEG_1807	acetyl/propionyl-coenzyme A carboxylase alpha chain	110/20/46	63/5,26	Rv3285	Involved in long-chain fatty acid synthesis (at the first step). Carries two functions: biotin carboxyl carrier protein and biotin carboxyltransferase	Lipid metabolism		essential	membrane
24	WP_003893199.1	MSMEG_1809	putative thiosulfate sulfurtransferase	93/11/52	32,9/4,7	Rv3283	Possibly a sulfotransferase involved in the formation of thiosulfate	Intermediary metabolism and respiration		non-essential	cytoplasm
25	WP_003893203.1	MSMEG_1813	Propionyl-CoA carboxylase beta chain	33/10/26	58,4/4,8	Rv3280	Key enzyme in the catabolic pathway of odd-chain fatty acids, isoleucine, threonine, methionine, and valine	Lipid metabolism		essential	membrane
26	WP_003893212.1	MSMEG_1821	acyl-CoA dehydrogenase	67/3/17	41,6/4,95	Rv3274c	Function unknown, but involved in lipid degradation	Lipid metabolism		non-essential	cytoplasm
27	WP_003893314.1	MSMEG_1934	ATP-binding protein	64/4/81	8,4/4,5	Rv3208A	Function unknown. Conserved protein TB9.4	Conserved hypotheticals		non-essential	cytoplasm
28	WP_003893447.1	MSMEG_2078, fbpB	antigen 85-C	60/9/40	35/4,97	Rv1886c, Rv3804c	Involved in cell wall mycoloylation. Proteins of the antigen 85 complex are responsible for the high affinity of mycobacteria to fibronectin. Possesses a mycolyltransferase activity required for the biogenesis of trehalose dimycolate	Lipid metabolism		non-essntial	cytoplasm
29	WP_011728135.1	MSMEG_2079	alcohol dehydrogenase	101/4/17	33,9/4,9		Alcohol dehydrogenases (ADH) an enzyme of the dehydrogenase class that catalyzes the oxidation of alcohols and acetals to aldehydes and ketones in the presence of nicotinamide adenine dinucleotide (NAD)	Intermediary metabolism and respiration		ND	membrane
30	WP_011728139.1	MSMEG_2086,prfB	peptide chain release factor 2	103/14/44	41,2/4,4	Rv3105c	Probable peptide chain release factor 2 PrfB (RF-2)	Information pathways		essential	membrane
31	WP_003893633.1	MSMEG_2262, hybA	hydrogenase-2, small subunit	61/10/26	35,2/5,35		Enzyme that catalyzes the reduction of a substrate by the reversible oxidation of hydrogen	Intermediary metabolism and respiration		ND	ND
32	WP_003893687.1	MSMEG_2318	GTP cyclohydrolase II	59/3/80	9,8/4,4		Converts GTP to 2,5-diamino-6-beta-ribosyl-4(3H)-pyrimidinone 5'-phosphate, formate and pyrophosphate, the first step in riboflavin biosynthesis	Intermediary metabolism and respiration		ND	ND
33	WP_014877364.1	MSMEG_2352, etfA	electron transfer flavoprotein, alpha subunit	124//13/67	32/4,5	Rv3028c	The electron transfer flavoprotein serves as a specific electron acceptor for other dehydrogenases. It transfers the electrons to the main respiratory chain via ETF-ubiquinone oxidoreductase (ETF dehydrogenase)	Intermediary metabolism and respiration		essential	membrane
34	WP_003893755.1	MSMEG_2389, hup	DNA-binding protein HU	173/6/32	21/12,2	Rv2986c	This protein belongs to the histone like family of prokaryotic DNA-binding proteins which are capable of wrapping DNA to stabilize it, and prevent its denaturation under extreme environmental conditions	Information pathways		essential	membrane
35	WP_003893806.1	MSMEG_2440, rplS	50S ribosomal protein L19	69/9/66	12,9/10,6	Rv2904c	This protein is located at the 30S-50S ribosomal subunit interface and may play a role in the structure and function of the aminoacyl-tRNA binding site	Information pathways		non-essential	membrane
36	WP_003893815.1	MSMEG_2449, mmsA	Methylmalonate-semialdehyde dehydrogenase	60/10/30	52,3/4,99		This enzyme participates in 3 metabolic pathways: inositol metabolism, valine, leucine and isoleucine degradation, and propanoate metabolism	Intermediary metabolism and respiration		ND	ND
37	WP_003894041.1	MSMEG_2659, ald	alanine dehydrogenase	94/4/18	38,96/5,6	Rv2780	May play a role in cell wall synthesis as L-alanine is an important constituent of the peptidoglycan layer	Intermediary metabolism and respiration		non-essential	cytoplasm
38	WP_003894111.1	MSMEG_2727	glutamate binding protein	98/9/49	29/4,3		Binds glutamate with a high affinity	Intermediary metabolism and respiration		ND	membrane
39	WP_011728805.1	MSMEG_3086, tpiA	triose-phosphate isomerase	79/10/56	27,4/5,59	Rv1438	Plays an important role in several metabolic pathways	Intermediary metabolism and respiration		essential	cytoplasm
40	WP_011728843.1	MSMEG_3143, acnA	aconitate hydratase	74/10/41	102/4,52	Rv1475c	Involved in tricarboxylic acid cycle	Intermediary metabolism and respiration		essential	membrane
41	WP_011728910.1	MSMEG_3227, pyk	pyruvate kinase	94/13/37	51/5,01	Rv1617	Produces phosphoenol pyruvate in glycolysis	Intermediary metabolism and respiration		essential	membrane
42	WP_003894621.1	MSMEG_3232, cydB	cytochrome D ubiquinol oxidase, subunit II	90/6/16	37,95/7,5	Rv1622c	Involved in the respiratory chain (at the terminal step) aerobic respiration Cytochrome D terminal oxidase complex is the component of the aerobic respiratory chain that is supposedly predominant when cells are grown at low aeration	Intermediary metabolism and respiration		non-essential	membrane
43	WP_011729067.1	MSMEG_3437	Putative esterase family protein	77/14/50	48,95/6,4	Rv1288	The alhpa/beta hydrolase is a superfamily of hydrolytic enzymes includes proteases, lipases, peroxidases	Intermediary metabolism and respiration		non-essential	membrane
44	WP_014877706.1	MSMEG_3457	NAD(P)/FAD-dependent oxidoreductase	61/9/27	49,99/7		Catalyze the reduction or oxidation of a substrate coupled to the oxidation or reduction	Intermediary metabolism and respiration		ND	ND
45	WP_003894924.1	MSMEG_3479, tpx	thiol peroxidase	68/6/69	16,8/4,1	Rv1932	Has antioxidant activity. Could remove peroxides or H(2)O(2)	Virulence, detoxification, adaptation		non-essential	cytoplasm
46	WP_011729217.1	MSMEG_3632, gnd	6-phosphogluconate dehydrogenase, decarboxylating	101/12/46	52/4,8	Rv1844c	6PGD is a key enzyme that produces NADPH by converting 6-phospho D-gluconolactone to D-ribulose 5-phosphate in the pentose phosphate pathways (PPP)	Intermediary metabolism and respiration		non-essential	membrane
47	WP_003895256.1	MSMEG_3811	universal stress protein	51/7/76	15,2/4,7	Rv1636	Iron-regulated universal stress protein	Virulence, detoxification, adaptation		non-essential	membrane
48	WP_003895345.1	MSMEG_3894, prcA	proteasome subunit alpha	62/10/30	26,9/4,7	Rv2109c	Protein degradation	Intermediary metabolism and respiration		essential	membrane
49	WP_014877854.1	MSMEG_3895, prcB	proteasome subunit beta	89/8/45	29,6/4,4	Rv2110c	Protein degradation	Intermediary metabolism and respiration		essential	membrane
50	WP_003895356.1	MSMEG_3903	Low molecular weight antigen MTB12	107/3/40	16,4/6,7	Rv2376c	Putative secreted protein; may play a role in the development of protective immune responses.	Cell wall and cell processes		non-essential	cytoplasm
51	WP_003895405.1	MSMEG_3950	universal stress protein	72/9/59	31,5/5,8	Rv2026c	This superfamily is to protect the organism from environmental stress	Virulence, detoxification, adaptation		non-essential	membrane
52	WP_014877931.1	MSMEG_4084	putative acyl-CoA dehydrogenase	80/13/35	41,8/6,9		Function unknown, but involved in lipid degradation	Lipid metabolism		ND	ND
53	WP_011729702.1	MSMEG_4283, sucB	2-oxoglutarate dehydrogenase, E2 component, dihydrolipoamide succinyltransferase	66/9/30	61/4,4	Rv2215	Involved in tricarboxylic acid cycle; converts pyruvate to acetyl-CoA and CO2. Also involved in antioxidant defense	Intermediary metabolism and respiration		essential	membrane
54	WP_003895686.1	MSMEG_4290, glnA	Glutamine synthetase, type I	196/21/72	54/4,76	Rv2220	Involved in glutamine biosynthesis	Intermediary metabolism and respiration		essential	membrane
55	WP_003895709.1	MSMEG_4313	Glyoxalase/bleomycin resistance protein/dioxygenase	56/4/49	14,9/4,69		The glyoxalase system is composed of two metalloenzymes, Glyoxalase I and Glyoxalase II. This system is important in the detoxification of methylglyoxal, among other roles.	virulence, detoxification, adaptation		non-essential	membrane
56	WP_003895721.1	MSMEG_4326, acpP	acyl carrier protein	80/5/87	10,7/3,65	Rv2244	Involved in fatty acid biosynthesis (mycolic acids synthesis); involved in meromycolate extension	Lipid metabolism		essential	membrane
57	WP_014878023.1	MSMEG_4401	Phosphonoacetaldehyde hydrolase	59/5/28	32,6/4,8		Catalyses the cleavage of the carbon-phosphorous bond of a phosphonate	Lipid metabolism		ND	cytoplasm
58	WP_011729900.1	MSMEG_4535	glycoside hydrolase	60/16/32	74,7/5,5	Rv2402	GH catalyze the hydrolysis of glycosidic bonds in complex sugars	Intermediary metabolism and respiration		essential	membrane
59	WP_011729972.1	MSMEG_4627, ndk	nucleoside-diphosphate kinase	94/10/93	14,9/5,2	Rv2445c	Major role in the synthesis of nucleoside triphosphates other than ATP	Intermediary metabolism and respiration		essential	membrane
60	WP_011730064.1	MSMEG_4757	Fatty acid synthase	68/32/9	32,9/4,6	Rv2524c	Involved in lipid metabolism. Fatty acid synthetase catalyzes the formation of long-chain fatty acids from acetyl-CoA, malonyl-CoA and NADPH	Lipid metabolism		essential	membrane
61	WP_011730169.1	MSMEG_4891	Alkylhydroperoxide reductase C	61/15/40	21,6/4,2	Rv2428	Involved in oxidative stress response. LPDC|Rv0462, DLAT|Rv2215, AHPD|Rv2429, and AHPC|Rv2428 constitute an NADH-dependent peroxidase and peroxynitrite reductase that provides protection against oxidative stress	Virulence, detoxification, adaptation		non-essential	membrane
62	WP_011730202.1	MSMEG_4935, atpC	ATP synthase F1, epsilon subunit	62/7/76	13,3/4,03	Rv1311	Produces ATP from ADP in the presence of a proton gradient across the membrane	Intermediary metabolism and respiration		essential	membrane
63	WP_003896329.1	MSMEG_4937, atpG	ATP synthase F1, gamma subunit	54/3/10	33,4/5,6	Rv1309	Produces ATP from ADP in the presence of a proton gradient across the membrane. The gamma chain is believed to be important in regulating ATPase activity and the flow of protons through the cf(0) complex	Intermediary metabolism and respiration		essential	membrane
64	WP_011730226.1	MSMEG_4976	Isochorismatase hydrolase	75/7/59	20,7/4,4		Catalyzes the hydrolysis of isochorismate into 2,3-dihydro-2,3-dihydroxybenzoate and pyruvate	Intermediary metabolism and respiration		ND	ND
65	WP_003896585.1	MSMEG_5183	3-hydroxyacyl-CoA dehydrogenase	93/12/61	26/4,98	Rv1144	Supposedly involved in cellular metabolism	Lipid metabolism		non-essential	membrane
66	WP_011730414.1	MSMEG_5248	acyl-ACP desaturase	53/9/40	31/4,6	Rv1094	Thought to catalyze the principal conversion of saturated fatty acids to unsaturated fatty acids. Thought to convert stearoyl-ACP to oleoyl-ACP by introduction of a cis double bond between carbons delta-9 and delta-10 of the acyl chain	Lipid metabolism		essential	membrane
67	WP_003896664.1	MSMEG_5263	transcription elongation factor GreA	69/8/45	18/4,3	Rv1080c	Necessary for efficient RNA polymerase transcription elongation past template-encoded arresting sites. The arresting sites in DNA have the property of trapping a certain fraction of elongating RNA polymerases that pass through, resulting in locked ternary complexes. Cleavage of the nascent trancript by cleavage factors such as GREA or GREB allows the resumption of elongation from the new 3'termin…	Information pathways		essential	membrane
68	WP_003896699.1	MSMEG_5298	hypothetical protein	64/5/54	11/9,3		Function unknown	Conserved hypotheticals		ND	ND
69	WP_003896814.1	MSMEG_5415, eno	Enolase (phosphopyruvate hydratase)	77/15/52	44,8/4,2	Rv1023	Involved in the penultimate stage of glycolysis. Enolase catalyzes the transition of 2-phospho-D-glycerol acid to phosphoenolpyruvate	Intermediary metabolism and respiration		essential	membrane
70	WP_011730607.1	MSMEG_5541, pgi	glucose-6-phosphate isomerase	95/13/37	59,6/4,98	Rv0946c	Involved in glycolysis and in gluconeogenesis	Intermediary metabolism and respiration		essential	membrane
71	WP_003897085.1	MSMEG_5672, gltA	Citrate synthase I	89/16/54	48,5/5,6	Rv0896	Involved in tricarboxylic acid cycle	Intermediary metabolism and respiration		essential	membrane
72	WP_014878426.1	MSMEG_5707	cupin domain-containing protein	64/7/87	12,4/6,9	Rv2619c	Function unknown	Conserved hypotheticals		non-essntial	membrane
73	WP_003897271.1	MSMEG_5871	HIT family protein	57/6/69	15,6/4,6	Rv0759c	Function unknown	Conserved hypotheticals		non-essntial	cytoplasm
74	WP_011731028.1	MSMEG_6086	mycobilin-forming heme oxygenase MhuD	71/6/82	11,4/5,1	Rv3592	Possibly involved in heme degradation pathway. May be involved in iron storage	Intermediary metabolism and respiration		non-essntial	cytoplasm
75	WP_011731033.1	MSMEG_6092	Lsr2 protein	69/6/64	12,5/10,3	Rv3597c	Dominant T-cell antigen and possibly stimulates lymphoproliferation. Has DNA-bridging activity	Information pathways		essential	membrane
76	WP_003897584.1	MSMEG_6189	Transcriptional regulator, Crp/Fnr family protein	100/10/51	24,8/10	Rv3676	Involved in transcriptional mechanism	Regulatory proteins		non-essntial	membrane
77	WP_011731137.1	MSMEG_6227	Transcriptional regulator, PadR	84/10/68	26,6/7,2		Function unknown. Major protein in the membrane of Mycobacterium smegmatis dormant cells	Unknown		ND	membrane
78	WP_003897702.1	MSMEG_6282	KanY protein	120/11/79	15,3/9,8	Rv3718c	Function unknown	Conserved hypotheticals		non-essntial	membrane
79	WP_011731199.1	MSMEG_6317	lipolytic enzyme, G-D-S-L	56/4/40	23/4,5		Might help bacteria to utilize available lipids for its growth	Lipid metabolism		ND	cytoplasm
80	WP_011731262.1	MSMEG_6398	antigen 85-A	112/4/18	35,7/6,53	Rv1886c, Rv3804c	Involved in cell wall mycoloylation. Proteins of the antigen 85 complex are responsible for the high affinity of mycobacteria to fibronectin. Possesses a mycolyltransferase activity required for the biogenesis of trehalose dimycolate	Lipid metabolism		essential	membrane
81	WP_011731275.1	MSMEG_6427, sodA	[Mn] superoxide dismutase	145/10/75	22,9/5,7	Rv3846	Destroys radicals which are normally produced within the cells and are toxic to biological systems	Virulence, detoxification, adaptation		non-essntial	membrane
82	WP_011731316.1	MSMEG_6491	Aldehyde dehydrogenase	73/10/31	52,5/5,2		Enzymes which catalyze the conversion of acetaldehyde into acetyl-CoA.	Intermediary metabolism and respiration		ND	ND
83	WP_003898321.1	MSMEG_6897, rpsF	30S ribosomal protein S6	72/9/83	10,2/6,5	Rv0053	Binds together with S18 to 16S ribosomal RNA	Information pathways		non-essntial	membrane
